# Supplementary material for: Tumor Neoepitope-Based Vaccines: A Scoping Review on Current Predictive Computational Strategies
Source: Vaccines (Basel). 2024 Jul 24;12(8):836. doi: 10.3390/vaccines12080836 (PMC11360805; doi:10.3390/vaccines12080836)
Supplement: Supplementary file 1 [file vaccines-12-00836-s001.zip]

Archive with 6 entries (6 files):
- Table S2_ Types of tumor by articles.pdf
- Table S4 _ HLA-II alleles groups.pdf
- Table S5_ Algorithms in the review.pdf
- PRISMA-ScR-Fillable-Checklist.docx.pdf
- Table S1 _ Reviewed articles excluded due to the adopted criterias - exclusion.pdf
- Table S3_ HLA-I alleles groups.pdf
